# Supplementary material for: Flash Characterization of Smartphones Used in Point-of-Care Diagnostics
Source: Biosensors (Basel). 2022 Nov 22;12(12):1060. doi: 10.3390/bios12121060 (PMC9776052; doi:10.3390/bios12121060)
Supplement: Supplementary file 1 [file biosensors-12-01060-s001.zip]

Archive with 1 entries (1 files):
- biosensors-1941953-supplementary.pdf
